# Supplementary material for: Screening of Genes Related to Early and Late Flowering in Tree Peony Based on Bulked Segregant RNA Sequencing and Verification by Quantitative Real-Time PCR
Source: Molecules. 2018 Mar 19;23(3):689. doi: 10.3390/molecules23030689 (PMC6017042; doi:10.3390/molecules23030689)
Supplement: Supplementary file 1 [file molecules-23-00689-s001.zip]

Archive with 8 entries (5 files):
- Supplementary Materials/
- Supplementary Materials/1. Supplementary Materials/
- Supplementary Materials/1. Supplementary Materials/Supplementary Materials 1.pdf
- Supplementary Materials/1. Supplementary Materials/Supplementary Materials 2.pdf
- Supplementary Materials/2. Figures/
- Supplementary Materials/2. Figures/Figure S2.png
- Supplementary Materials/2. Figures/Figure S3.png
- Supplementary Materials/2. Figures/Figure. S1.jpg
